# Supplementary material for: Rapid Extraction and Detection of African Swine Fever Virus DNA Based on Isothermal Recombinase Polymerase Amplification Assay
Source: Viruses. 2021 Aug 31;13(9):1731. doi: 10.3390/v13091731 (PMC8472937; doi:10.3390/v13091731)
Supplement: Supplementary file 1 [file viruses-13-01731-s001.zip]

Archive with 1 entries (1 files):
- viruses-1339947-supplementary.pdf
